# Supplementary material for: Endothelial deletion of SHP2 suppresses tumor angiogenesis and promotes vascular normalization
Source: Nat Commun. 2021 Nov 2;12:6310. doi: 10.1038/s41467-021-26697-8 (PMC8564544; doi:10.1038/s41467-021-26697-8)
Supplement: Supplementary file 4 — Source Data [file 41467_2021_26697_MOESM4_ESM.xlsx]

## Sheet: Fig.1
Fig.1a										Fig.1b				Fig.1c				Fig.1D				Fig.1f													Fig.1g				Fig.1h				Fig.1i				Fig.1j
	Relative p-SHP2Y542 level					Relative SHP2 level					Relative p-SHP2Y542 level				Relative SHP2 level				Relative SHP2 level					Tumor volume (cm3)												Tumor weight (g)				Necrosis area (%)				TUNEL+ area (% to DAPI)				Hypoxyprobe+ area (%)
	Control	H460 CM	A549 CM	H1299 CM		Control	H460 CM	A549 CM	H1299 CM		Normal	Tumor			Normal	Tumor			Normal	Tumor			days	Shp2f/f					Shp2iECKO							Shp2f/f	Shp2iECKO			Shp2f/f	Shp2iECKO			Shp2f/f	Shp2iECKO			Shp2f/f	Shp2iECKO
	0.975345	10.8566	7.26943	6.44643		0.767637	1.09529	1.42732	1.44586		1.1556	9.43715			0.907478	1.49752			0	0			8	0.0315725	0.0615168	0.109286	0.145623	0.234125	0.01135	0.01135	0.10648	0.127224	0.152653			1.0279	0.339			54.9005	12.3488			64.2236	10.6304			53.2199	2.79029
	1.10907	9.36206	9.85712	7.76004		1.08744	1.81099	1.5406	1.41047		1.98153	6.4163			0.912288	1.6944			0	0			10	0.0885884	0.126217	0.322147	0.0419975	0.429874	0.03135	0.0626513	0.152563	0.191136	0.254636			1.259	0.063			43.9061	7.46543			41.7378	10.099			39.3148	3.11758
	0.915581	10.658	8.26815	6.64603		0.956444	1.37922	1.59314	1.19559		1.56941	5.63093			1.12706	1.99005			0	0			12	0.11628	0.144361	0.464535	0.152356	0.670605	0.01926	0.023462	0.21157	0.206085	0.273516			1.18994	0.415			52.4447	15.8551			52.1962	10.549			33.6174	1.68818
						0.852895	1.82868	1.76292	1.65428		0.269619	10.711			1.05317	1.69678			0	0			14	0.262959	0.295647	0.667215	0.181312	0.912969	0.0617165	0.102623	0.313852	0.257945	0.140932			1.1341	0.4057			47.2615	10.2565			62.8063	5.94943
						1.0563	1.67099	2.00183	1.58997		0.99426	15.2442							0	1			16	0.479793	0.625202	0.92654	1.05623	1.21142	0.153904	0.184355	0.361116	0.372548	0.377652			0.975657	0.3614			50.2165	8.21565			56.3267	7.68563
											0.402757	10.8863							0	0
											0.293489	14.5536							0	0
																			0	0
																			0	0
																			0	0
																			0	2
																			0	0
																			0	0
																			0	0
																			0	0
																			0	1
																			0	0
																			0	0
																			0	0
																			0	0
																			0	0
																			1	1
																			0	0
																			0	0
																			0	1
																			1	0
																			0	0
																			0	0
																			0	1
																			0	0
																			0	0
																			0	1
																			0	2
																			0	0
																			0	1
																			0	1
																			0	0
																			0	0
																			0	0
																			0	0
																			0	1
																			0	1
																			0	0
																			0	1
																			2	0
																			0	0
																			0	0
																			0	0
																			0	1
																			0	1
																			0	1
																			0	0
																			0	4
																			1	0
																			0	0
																			0	0
																			0	1
																			0	0
																			0	0
																			0	0
																			0	1
																			0	0
																			0	0
																			0	1
																			1	2
																			0	0
																			0	0
																			0	2
																			0	0
																			0	1
																			0	0
																			0	0
																			0	0
																			1	0
																			0	0
																			0	0
																			0	0
																			0	0
																			0	0
																			0	0
																			0	0
																			0	1
																			0	0
																			0	0
																			0	1
																			0	0
																			0	0
																			0	0
																			0	1
																			0	0
																			0	0
																			0	0
																			0	0
																			0	0
																			0	1
																			0	0
																			0	1
																			0	0
																			0	0
																			2	0
																			0	1
																			0	0
																			0	0
																			0	0
																			0	0
																			0	2
																			0	0
																			0	0
																			0	0
																			1	0
																			1	1
																			0	0
																			0	0
																			1	4
																			0	0
																			0	0
																			0	0
																			0	4
																			0	0
																			0	0
																			0	0
																			0	0
																			0	0
																			1	0
																			0	0
																			0	9
																			0	1
																			0	0
																			0	0
																			0	0
																			0	0
																			0	0
																			0	0
																			0	0
																			0	1
																			0	0
																			0	0
																			0	1
																			1	1
																			0	0
																			0	0
																			0	0
																			0	0
																			0	0
																			0	1
																			0	0
																			0	0
																			0	0
																			0	0
																			0	1
																			0	0
																			0	1
																			1	0
																			0	3
																			0	0
																			0	0
																			0	0
																			0	0
																			0	2
																			0	1
																			0	2
																			0	1
																			0	0
																			0	0
																			0	0
																			0	0
																			0	0
																			0	0
																			0	3
																			0	1
																			0	1
																			0	0
																			0	0
																			0	2
																			0	0
																			0	1
																			0	1
																			0	0
																			0	0
																			0	0
																			0	0
																			2	0
																			0	0
																			0	0
																			0	0
																			0	0
																			0	1
																			1	0
																			0	0
																			0	0
																			0	1
																			0	0
																			0	0
																			0	0
																			0	0
																			0	0
																			0	0
																			0	0
																			0	0
																			1	0
																			0	1
																			0	0
																			0	0
																			0	0
																			0	0
																			0	0
																			0	0
																			0	0
																			0	0
																			0	0
																			0	0
																			0	0
																			0	0
																			0	0
																			0	2
																			0	0
																			0	1
																			0	0
																			0	0
																			0	0
																			0	0
																			0	1
																			0	0
																			0	0
																			0	0
																			0	1
																			1	0
																			0	0
																			1	2
																			0	0
																			0	0
																			0	0
																			0	1
																			0	0
																			0	0
																			1	0
																			0	0
																			0	1
																			0	0
																			0	0
																			0	0
																			0	0
																			0	0
																			0	0
																			0	0
																			0	1
																			0	0
																			0	0
																			0	0
																			0	0
																			0	0
																			1	0
																			0	0
																			1	0
																			0	0
																			0	0
																			0	0
																			0	0
																			0	0
																			0	0
																			0	0
																			0	0
																			0	0
																			0	0
																			0	0
																			0	2
																			0	0
																			0	0
																			0	0
																			1	1
																			0	2
																			0	0
																			0	0
																			0	1
																			0	0
																			0	0
																			0	0
																			0	1
																			0	0
																			0	0
																			0	0
																			0	0
																			0	0
																			0	0
																			0	0
																			0	0
																			0	0
																			1	0
																			0	0
																			0	0
																			0	0
																			0	1
																			0	0
																			0	0
																			0	0
																			0	0
																			0	0
																			0	2
																			1	0
																			0	1
																			0	0
																			0	1
																			0	0
																			0	0
																			0	0
																			0	0
																			0	0
																			0	0
																			0	0
																			0	3
																			0	6
																			0	1
																			0	0
																			0	1
																			0	0
																			0	1
																			0	1
																			0	0
																			0	0
																			0	2
																			0	1
																			0	2
																			0	0
																			0	0
																			0	0
																			0	0
																			0	0
																			0	0
																			0	1
																			0	2
																			1	0
																			1	0
																			0	0
																			0	0
																			0	1
																			0	0
																			0	0
																			0	2
																			2	0
																			0	0
																			0	0
																			0	0
																			0	0
																			0	0
																			0	1
																			0	2
																			0	0
																			1	5
																			0	0
																			0	0
																			0	0
																			1	0
																			0	0
																			0	0
																			0	2
																			0	0
																			0	0
																			1	0
																			0	2
																			0	0
																			0	0
																			0	0
																			0	0
																			0	0
																			0	0
																			0	1
																			0	0
																			0	0
																			0	0
																			0	0
																			0	0
																			0	0
																			0	1
																			0	0
																			0	0
																			0	1
																			0	0
																			1	0
																			0	0
																			0	2
																			0	0
																			0	1
																			0	0
																			0	0
																			0	0
																			0	0
																			0	0
																			0	1
																			0	0
																			0	0
																			0	0
																			0	0
																			0	0
																			0	1
																			0	0
																			0	0
																			0	0
																			0	2
																			0	1
																			0	0
																			0	0
																			0	2
																			0	6
																			0	1
																			0	0
																			0	0
																			0	0
																			0	0
																			0	0
																			0	0
																			0	1
																			0	0
																			0	0
																			0	0
																			0	2
																			0	0
																			0	0
																			0	0
																			0	0
																			0	0
																			0	0
																			0	0
																			0	0
																			0	0
																			2	0
																			0	0
																			0	0
																			0	1
																			0	0
																			0	0
																			0	0
																			0	0
																			0	0
																			0	0
																			0	0
																			0	1
																			0	0
																			0	0
																			0	0
																			0	0
																			0	0
																			0	0
																			0	0
																			0	2
																			0	0
																			0	0
																			0	1
																			0	0
																			0	0
																			0	1
																			0	0
																			0	0
																			0	1
																			0	0
																			0	0
																			1	0
																			0	0
																			0	0
																			0	0
																			0	0
																			0	2
																			0	0
																			0	0
																			0	1
																			0	1
																			0	0
																			0	0
																			0	0
																			0	1
																			0	1
																			0	0
																			0	0
																			0	0
																			0	0
																			1	0
																			0	0
																			0	0
																			0	0
																			0	0
																			0	2
																			0	2
																			0	0
																			0	0
																			0	0
																			0	0
																			0	0
																			0	0
																			0	0
																			0	3
																			0	0
																			0	2
																			0	0
																			0	0
																			0	1
																			0	0
																			0	3
																			0	0
																			0	0
																			0	0
																			0	0
																			1	1
																			0	0
																			0	2
																			1	0
																			0	0
																			0	0
																			0	0
																			1	0
																			0	0
																			0	1
																			0	0
																			0	0
																			0	0
																			0	2
																			0	0
																			0	1
																			0	0
																			0	1
																			1	0
																			0	0
																			1	0
																			0	0
																			0	0
																			1	0
																			0	0
																			1	0
																			0	1
																			0	0
																			0	0
																			0	0
																			0	0
																			0	0
																			0	0
																			0	0
																			0	0
																			0	0
																			0	0
																			1	1
																			0	1
																			0	0
																			0	2
																			0	1
																			0	1
																			0	0
																			0	0
																			0	0
																			0	1
																			0	0
																			0	0
																			0	0
																			0	0
																			0	0
																			0	0
																			0	0
																			0	0
																			0	0
																			0	2
																			0	1
																			0	0
																			0	0
																			0	0
																			0	0
																			0	0
																			0	0
																			0	0
																			1	0
																			0	1
																			0	0
																			0	0
																			0	1
																			0	0
																			0	0
																			0	0
																			0	0
																			0	0
																			0	0
																			0	0
																			0	0
																			0	0
																			0	0
																			0	0
																			0	0
																			0	0
																			0	0
																			0	0
																			0	0
																			0	0
																			0	1
																			0	0
																			0	1
																			0	0
																			0	0
																			0	0
																			0	0
																			0	1
																			0	2
																			0	0
																			0	0
																			0	0
																			0	1
																			0	0
																			0	0
																			0	0
																			0	0
																			0	1
																			1	0
																			0	0
																			0	0
																			1	0
																			0	0
																			0	1
																			0	1
																			0	0
																			0	1
																			0	0
																			0	2
																			0	0
																			0	0
																			0	0
																			0	0
																			0	2
																			0	3
																			0	0
																			0	0
																			0	1
																			0	0
																			0	0
																			0	0
																			0	0
																			0	0
																			0	0
																			0	1
																			0	0
																			0	1
																			0	0
																			0	3
																			1	0
																			0	0
																			0	0
																			0	4
																			0	0
																			0	0
																			0	1
																			0	0
																			0	0
																			0	0
																			0	0
																			0	1
																			0	0
																			0	3
																			0	0
																			0	1
																			0	0
																			0	0
																			0	0
																			0	0
																			0	0
																			0	1
																			0	0
																			0	0
																			0	0
																			0	0
																			0	0
																			0	0
																			0	0
																			0	0
																			0	1
																			0	1
																			0	0
																			1	0
																			0	0
																			0	1
																			0	0
																			0	1
																			0	0
																			0	0
																			0	0
																			0	0
																			0	0
																			0	0
																			0	0
																			0	0
																			0	0
																			0	0
																			0	0
																			0	0
																			0	0
																			0	0
																			0	0
																			0	0
																			0	1
																			0	0
																			0	1
																			0	0
																			0	0
																			0	0
																			0	4
																			0	1
																			0	0
																			0	0
																			0	1
																			0	0
																			0	2
																			0	0
																			0	0
																			0	0
																			0	0
																			0	1
																			0	0
																			0	3
																			0	0
																			0	1
																			0	3
																			0	1
																			0	0
																			0	1
																			0	0
																			0	0
																			0	0
																			0	1
																			0	0
																			0	0
																			1	0
																			0	1
																			0	0
																			0	1
																			0	0
																			0	0
																			0	0
																			0	0
																			0	0
																			0	4
																			0	0
																			0	1
																			0	0
																			0	0
																			0	1
																			0	0
																			0	1
																			0	0
																			0	4
																			0	2
																			3	0
																			0	0
																			0	0
																			0	1
																			0	0
																			0	0
																			0	0
																			0	0
																			0	0
																			0	0
																			0	0
																			0	0
																			0	0
																			0	2
																			0	0
																			0	0
																			0	0
																			0	0
																			0	0
																			1	0
																			0	0
																			0	1
																			0	0
																			0	1
																			0	0
																			0	1
																			0	0
																			1	2
																			0	1
																			0	0
																			0	2
																			0	0
																			0	0
																			0	0
																			1	0
																			0	1
																			0	0
																			0	0
																			0	0
																			0	0
																			0	0
																			0	0
																			0	0
																			0	0
																			0	0
																			0	0
																			0	0
																			0	2
																			1	0
																			0	0
																			0	1
																			0	0
																			0	0
																			0	0
																			0	0
																			0	0
																			0	0
																			0	0
																			0	0
																			0	1
																			1	0
																			0	0
																			0	0
																			0	2
																			0	0
																			0	1
																			0	1
																			0	0
																			0	0
																			0	0
																			0	0
																			0	1
																			0	1
																			0	0
																			0	2
																			0	1
																			0	0
																			0	0
																			0	0
																			0	0
																			0	8
																			0	3
																			0	1
																			0	0
																			0	1
																			0	0
																			0	1
																			0	1
																			0	0
																			0	0
																			0	1
																			0	0
																			0	3
																			0	0
																			0	1
																			0	2
																			0	0
																			0	0
																			0	0
																			1	0
																			0	0
																			0	0
																			0	0
																			0	0
																			0	0
																			0	0
																			0	0
																			0	0
																			0	0
																			0	0
																			0	0
																			0	1
																			1	1
																			0	3
																			0	0
																			0	0
																			1	0
																			0	2
																			0	1
																			0	0
																			0	0
																			3	0
																			0	0
																			0	0
																			0	0
																			0	0
																			0	2
																			0	0
																			0	0
																			0	1
																			0	1
																			0	0
																			0	0
																			0	0
																			0	0
																			0	0
																			0	2
																			0	0
																			0	0
																			0	0
																			0	0
																			0	0
																			0	0
																			0	0
																			0	1
																			0	0
																			0	0
																			0	1
																			0	0
																			0	0
																			0	0
																			0	2
																			0	2
																			0	2
																			0	1
																			0	0
																			0	2
																			0	0
																			0	0
																			0	1
																			0	1
																			0	0
																			0	0
																			0	2
																			0	0
																			0	0
																			0	0
																			0	0
																			0	0
																			0	0
																			0	0
																			0	1
																			0	0
																			0	0
																			0	0
																			0	0
																			0	0
																			0	0
																			0	0
																			0	0
																			0	0
																			0	0
																			1	0
																			0	0
																			0	0
																			0	0
																			0	0
																			0	0
																			0	0
																			0	0
																			0	0
																			0	0
																			0	0
																			0	0
																			0	0
																			0	0
																			0	0
																			0	0
																			0	0
																			0	0
																			0	0
																			0	1
																			0	0
																			0	0
																			0	0
																			0	1
																			1	0
																			0	1
																			0	0
																			0	1
																			0	0
																			0	0
																			0	0
																			0	0
																			0	3
																			0	0
																			0	0
																			0	0
																			0	0
																			0	1
																			0	0
																			0	1
																			1	2
																			0	1
																			0	1
																			0	0
																			0	0
																			0	0
																			0	4
																			0	0
																			0	0
																			0	0
																			0	0
																			0	0
																			0	0
																			0	0
																			0	0
																			0	1
																			0	0
																			0	0
																			0	1
																			0	0
																			0	1
																			0	0
																			0	0
																			0	0
																			0	1
																			0	0
																			0	0
																			0	0
																			0	0
																			0	0
																			0	0
																			0	0
																			0	1
																			0	1
																			0	0
																			0	4

## Sheet: Fig.2
Fig.2a				Fig.2c				Fig.2d				Fig.2e				Fig.2f				Fig.2g								Fig.2h				Fig.2i				Fig.2j				Fig.2k				Fig.2l				Fig.2m
	Relative vessel density				CD31+ cell/mm2				Relative sprouts area				Relative proliferation rate				Relative migration rate				Relative junction number		Relative tube length		Relative branching length				Relative branching index				Pericyte coverage (%)				Basement membrane coverage (%)				Lectin perfusion (%)				Relative intratumoral leakage area				CD11b + macrophage cell number/ mm2
	Shp2f/f	Shp2iECKO			Shp2f/f	Shp2iECKO			Shp2f/f	Shp2iECKO			Shp2f/f	Shp2iECKO			Shp2f/f	Shp2iECKO			Shp2f/f	Shp2iECKO	Shp2f/f	Shp2iECKO	Shp2f/f	Shp2iECKO			Shp2f/f	Shp2iECKO			Shp2f/f	Shp2iECKO			Shp2f/f	Shp2iECKO			Shp2f/f	Shp2iECKO			Shp2f/f	Shp2iECKO			Shp2f/f
	0.845762	0.540481			138	32			1.10688	0.367723			1.08221	0.415486			0.981277	0.522061			0.786	0.399	0.91	0.612	0.892	0.58			1.10544	0.595238			25.6161	65.7563			18.8037	39.4166			6.70417	52.3344			0.901842	0.386541			292
	0.820805	0.559782			271	44			0.893118	0.42152			1.08096	0.404342			0.996372	0.527867			0.748	0.399	0.833	0.602	0.806	0.471			0.79932	0.221088			25.4398	51.2196			22.5435	44.6956			4.0791	59.0674			1.22015	0.411206			272
	1.08546	0.314732			195	41			1	0.4132			0.892109	0.344792			0.960958	0.502322			0.985	0.387	0.997	0.619	1.029	0.533			1.44558	0.170068			20.5214	60.2096			29.7463	26.7509			5.06739	73.3678			0.493838	0.13914			342
	1.24798	0.319657			203	54							0.928495	0.38519			1.06139	0.5627			1.272	0.362	1.15	0.588	1.177	0.495			1.44558	0.357143			13.611	78.4635			27.7435	66.1681							0.888008	0.011493			265
	1.22684	0.359522			154	31															0.873	0.412	0.95	0.645	0.908	0.546			1.63265	0.456984			11.0716	71.567			26.3655	49.3964							0.55267	0.066997			305
																					1.335	0.449	1.16	0.696	1.188	0.592
[truncated: 1 more columns]

## Sheet: Fig.3
Fig.3c
		Tumor volume (cm3)
	days	SHP2WT+control					SHP2WT+SHP099(75mg/kg)							SHP2MUT+control							SHP2MUT+SHP099(75.00mg/kg)							SHP2MUT+SHP099(75.00mg/kg)							SHP2MUT+SHP099(18.75mg/kg)							SHP2WT+Cediranib(1.5mg/kg)
	3	83.38	101.15	93.06	129.77	120.9	122.21	90.81	112.23	100.95	101.45	145.85	103.85	48.11	122.32	95.47	96.2	119.11	85.12	110.26	118.96	74.56	100.56	97.69	88.28	83.87	108	118.96	74.56	100.56	97.69	88.28	83.87	108	117.44	118.46	104.96	115.17	86.79	114.99	117.79	101.91	149.61	107.22	121.35	156.49	132.48	145.32
	5	114.53	113.2	156.99	107.46	125.13	153.16	55.03	174.04	87.68	133.92	152.8	115.05	109.21	78.85	89.15	108.67	126.6	85.86	103.52	60.76	67.26	122.98	42.66	68.11	90.78	54.89	60.76	67.26	122.98	42.66	68.11	90.78	54.89	110.59	92.23	94.19	115.02	114.08	76.26	117.57	98.79	60.88	125.88	114.32	79.43	72.23	112.74
	7	113.4	155.48	185.85	305.87	255.94	134.72	131.63	231.08	79.67	128.66	175.26	118.52	169.07	139.4	173.93	112.64	111.11	111.9	210.84	77.83	147.09	120.25	93.56	178.72	130.54	85.49	77.83	147.09	120.25	93.56	178.72	130.54	85.49	209.15	141.99	176.67	10.31	197.32	165.38	132.39	209.15	141.99	176.67	143.99	197.32	153.49	132.39
	9	283.19	260.14	348.66	333.04	266.49	188.54	157.58	298.05	148.39	177.06	198.01	169.95	341.41	221.29	237.27	219.92	215.04	255.38	414.87	104.78	327.57	170.5	212.29	223.91	125.86	139.98	104.78	327.57	170.5	212.29	223.91	125.86	139.98	237.27	332.74	325.75	226.77	242.79	198.06	188.29	302.58	118.88	355.33	169.2	48.04	97.82	239.11
	11	491.77	653.33	860.03	649.5	525.78	337.38	192.12	424.8	200.07	219.43	245.41	256.77	708.13	433.18	411.79	589.97	407.86	518.23	876.12	181.68	399.27	337.23	376.31	422.59	373.59	326.64	181.68	399.27	337.23	376.31	422.59	373.59	326.64	438.46	648.1	448.17	441.6	425.34	378.76	362.03	568.1	357.73	577.12	299.86	248.29	211.73	411.27
	13	676.92	1135.42	1128.99	1039.57	962.78	526.66	359.21	1.52	395.08	370.44	467.64	406.11	943.53	821.36	838.29	686.18	1023.39	844.42	1232.07	304.32	687.47	435.58	712.14	610.82	515.56	596.89	304.32	687.47	435.58	712.14	610.82	515.56	596.89	686.66	799.92	796.53	607.61	599.67	777.67	698.52	1013.97	447.15	957.61	594.45	478.83	416.53	816.24




[truncated: 1 more columns]

## Sheet: Fig.4
Fig.4a								Fig.4b				Fig.4c					Fig.4d						Fig.4g											Fig.4h									Fig.4i				Fig.4j
	Relative mRNA expression(hot map)								Relative SOX7 level				Relative SOX7 level					Relative SOX7 level							Relative SOX7 level											Relative SOX7 level								Relative SOX7 level				Relative SOX7 level
	shScr			shSHP2					shScr	shSHP2			Control	SHP2WT	SHP2A72G			Control	H460 CM	A549 CM	H1299 CM			Time(h)	shScr				shSHP2						Time(h)	shScr			shSHP2					Shp2f/f	Shp2iECKO			Shp2f/f	Shp2iECKO
	0.319721	0.464842	0.523864	-0.609958	-0.617231	-0.673906	SOX7		0.846073	0.384148			0.992343	1.69531	1.81813			1.25672	2.19145	2.30211	1.87996			0	1.38378	0.926606	0.91739	0.87719	0.816849	1.08568	2.28782	0.54478			0	1.03781	0.981119	0.981077	1.22721	1.16017	1.09761			0.702071	0.679634			0.82	1.77
	0.743425	0.289431	0.230431	-0.568677	-0.709112	-0.633568	SOX18		0.982774	0.287589			0.895097	2.01384	2.74433			1.08719	1.89638	3.455	1.77095			3	1.84615	1.49028	2.92993	1.47058	0.77632	1.17328	0.550077	0.803773			3	2.48204	2.34646	1.43749	1.99052	1.8818	0.906892			1.0346	0.368159			1.03	1.55
	-0.0298694	0.148939	0.116988	0.0733735	0.0418238	-0.423371	YAP		1.17115	0.532836			1.11256	1.6673	1.86937			0.992511	1.65138	2.09577	1.51031			6	1.26346	0.817455	1.1089	1.34127	0.716293	0.902911	0.456777	0.475316			6	2.47523	2.34002	1.74091	1.39153	1.31553	0.779682			1.51112	0.336645			1.14	1.52
	0.518194	0.00742063	0.152475	-0.521993	-0.177547	-0.19993	DLL4											0.879753	3.16719	2.76741	2.12288			9	1.43044	0.893335	1.01673	1.25069	0.610572	0.847011	0.346022	0.357951			9	2.5681	2.42782	1.1126	0.722458	0.682996	0.894119			1.0549	0.366283			0.72	1.58
	0.183862	-0.0230314	-0.110707	0.0178776	0.0266678	-0.116133	MEF2C											0.783832	2.13921	1.92679	1.69213																							1.12635	0.535254			1.3	1.48
	0.324162	-0.0775561	-0.193038	0.0180268	-0.0465321	-0.0819111	TGFB1
	0.278399	0.0241859	-0.130228	-0.0973205	-0.0608696	-0.0542339	ERG
	-0.066354	0.108014	0.143331	-0.278199	0.0527555	0.00128547	CTNNB1
	-0.0222496	-0.00510758	-0.0542699	0.013391	0.0366306	0.029581	SOX17
	0.24087	-0.0491705	-0.167606	-0.0656587	-0.0383286	0.0457125	PECAM1
	0.179188	-0.197458	-0.296318	0.0669752	0.099592	0.0872601	PDGFB
	0.162221	-0.0170923	0.0108419	-0.180458	-0.0984152	0.0959177	RBPJK
	-0.0177252	-0.376011	-0.307725	0.18231	0.216549	0.185336	FOXC2
	0.00575227	0.00222851	-0.176692	-0.00359456	-0.0507265	0.197574	ATX
	-0.11458	-0.507262	-0.476139	0.374601	0.269468	0.204203	PROX1
	-0.0956057	-0.214396	-0.732587	0.295253	0.263627	0.229953	ETV2
	-0.511118	-0.387013	-0.439557	0.465739	0.31082	0.23243	HEY1
	-0.529778	-0.379989	-0.435175	0.367943	0.382075	0.26971	CTGF
	-0.00839144	-0.0969959	-0.0990885	-0.17716	0.0653765	0.270707	JAG1
	-0.203144	-0.510429	-0.573217	0.331535	0.35921	0.282308	FOXC1
	-0.724439	-1.03745	-0.829005	0.846446	0.377046	0.319522	TEAD3
	-0.279734	-0.591377	-0.355538	0.501403	0.0421786	0.362568	TAZ
	-0.761236	-0.721544	-0.540616	0.428116	0.475544	0.464842	TEAD2
	-0.647502	-0.919506	-1.00284	0.543356	0.54038	0.508118	NR2F2
	-0.956435	-0.943432	-1.03968	0.619935	0.59818	0.513624	CYR61
	-1.03861	-0.948614	-1.44973	0.444299	0.879514	0.514578	VEGFA
	-0.463716	-0.450791	-0.531099	0.162432	0.379328	0.517333	NOTCH1
	-0.975916	-0.740137	-0.970331	0.545163	0.569365	0.525525	TEAD4
	-1.08989	-0.932761	-0.962778	0.634434	0.561679	0.550867	TEAD1
	-0.510055	-0.872709	-0.926873	0.448644	0.467455	0.563902	DLL1
	-0.460059	-0.605745	-0.562158	0.257208	0.33764	0.565374	NRP1
	-0.49856	-0.655858	-0.718614	0.260043	0.363819	0.646592	VEGFR1
	-0.61969	-0.64139	-0.73813	0.302984	0.302896	0.71481	HES1
	-1.2759	-1.21944	-1.33054	0.402014	0.624456	0.923706	VEGFR2

## Sheet: Fig.5
Fig.5b																							Fig.5c						Fig.5d						Fig.5e						Fig.5j						Fig.5k
		Tumor volume (cm3)																						Tumor weight (g)						Necrosis area (%)						Hypoxyprobe-1+ area (%)						Relative vessel density						Relative branching index
	days	Shp2f/f+Vector					Shp2iECKO+Vector					Shp2f/f+Sox7 AAV					Shp2iECKO+Sox7 AAV							Shp2f/f+Vector	Shp2f/f+Sox7 AAV	Shp2iECKO+Vector	Shp2iECKO+Sox7 AAV			Shp2f/f+Vector	Shp2f/f+Sox7 AAV	Shp2iECKO+Vector	Shp2iECKO+Sox7 AAV			Shp2f/f+Vector	Shp2f/f+Sox7 AAV	Shp2iECKO+Vector	Shp2iECKO+Sox7 AAV			Shp2f/f+Vector	Shp2f/f+Sox7 AAV	Shp2iECKO+Vector	Shp2iECKO+Sox7 AAV			Shp2f/f+Vector	Shp2f/f+Sox7 AAV
	8	33.72	37.99	13.5	59.12	30.97	22.06	27.93	13.5	32	13.5	48.14	13.5	13.5	13.5	32.93	17.44	46.83	33.8	59.99	36.82			1.68	2.03	0.91	2.36			42.6531	24.7348	47.5566	40.6415			15.4933	35.76	6.16333	23.42			1.03629	0.996758	0.139537	0.852103			1.32628	0.508544
	10	98.81	106.61	13.5	102.23	72.5	36.97	51.61	30.56	68.23	69.8	63.31	116.89	90.88	48.76	87.45	112.27	79.56	248.83	34.52	98.98			1.53	2.01	0.93	1.81			50.6569	37.3555	25.4237	50.3296			26.99	22.8233	3.54667	22.4367			1.14285	1.00288	0.174665	1.16339			0.934695	0.947925
	12	131.17	88.57	97.07	210.18	116.83	70.39	98.8	52.38	105.65	127.36	155.83	187.3	252.9	310.95	218.02	173.47	138.31	264.25	125.42	153.11			1.46	1.8	0.59	1.28			58.097	51.4729	12.1974	51.1123			38.46	28.1567	7.84667	15.8967			1.02444	1.23141	0.139658	1.0886			0.974695	1.51343
	14	302.44	289.79	213.92	327	357.63	179.54	255.75	126.3	157.06	413.02	209.29	503.32	393.44	464.29	467.4	399.32	435.91	631.28	364.54	520.22			1.37	1.06	0.52	1.04			39.7265	45.7908	26.9071	60.5458			35.8867	31.7767	6.34	21.8533			0.874261	0.984367	0.219563	0.888971			0.774695	0.91131
	16	745.49	511.97	464.05	800.58	634.68	337.42	532.57	151.08	181.31	443.66	741.48	820.99	863.79	934.32	763.83	594.22	675.9	801.39	812.17	668.29			0.94	0.98	0.36	0.98			44.4165	52.2953	19.1391	31.0453			35.0833	23.9467	1.6025	19.1533			0.922158	1.29171	0.166562	0.96467			0.824695	1.23271
	18	993.801	875.603	825.511	1364.72	1026.83	572.656	642.977	185.689	396.688	743.678	1281.4	869.674	1399.94	1114.81	1160.49	823.721	1460.42	838.898	1114.37	857.646
[truncated: 10 more columns]

## Sheet: Fig.6
Fig.6a									Fig.6b									Fig.6c															Fig.6e				Fig.6f				Fig.6g							Fig.6h
		Relative c-Jun phosphorylation level									Relative c-Jun phosphorylation level									Relative p-c-Jun S63 level						Relative p-c-Jun S73 level								Relative luciferase activity				Relative SOX7 level				Relative SOX7 level							Relative c-Jun phosphorylation level
		shScr			shSHP2						Shp2f/f			Shp2iECKO						shScr			shSHP2			shScr			shSHP2					Vector	c-Jun-flag			Vector	c-Jun-flag		SP600125	DMSO	1 μM	2 μM	5 μM	10 μM			Control
	p-c-Jun S63	0.937746	1.28645	0.77579	0.479843	0.375591	0.286251			p-c-Jun S63	0.937746	1.28645	0.77579	0.479843	0.375591	0.286251			Control	0.995076	0.989691	1.0152	0.367955	0.896741	0.578457	0.923786	1.02588	1.05035	0.486037	0.588247	0.642457			0.911622	8.73575			1.04948	14.8433			0.99	0.93	0.83	0.64	0.5		p-c-Jun S63	0.889285
	p-c-Jun S73	1.21774	0.936725	0.84555	0.305004	0.234619	0.380093			p-c-Jun S73	1.21774	0.936725	0.84555	0.305004	0.234619	0.380093			VEGF-A	2.25797	1.76393	1.73919	1.34631	1.18999	0.761643	1.85482	1.26705	2.28144	0.772138	0.977025	1.06009			1.03154	7.63735			0.911869	9.46878			1.06	1.03	0.95	0.74	0.46		p-c-Jun S73	1.00187
																			FGF2	2.40816	1.65423	1.55281	1.09107	0.369381	0.616603	1.8765	1.27424	2.25264	0.281873	0.342104	1.07222			1.05684	8.9849			1.03875	4.26195			0.94	0.74	0.74	0.61	0.51
[truncated: 11 more columns]

## Sheet: Fig.7
Fig.7a				Fig.7b							Fig.7c									Fig.7d									Fig.7g				Fig.7h						Fig.7i
	Relative ASK1 mRNA level				Relative ASK1 level								Relative ASK1 level									Relative ASK1level								Relative ASK1level				Relative ASK1 level						Relative ASK1 level
	shScr	shSHP2			shScr+vector	shSHP2+vector	shSHP2+SHP2WT	shSHP2+SHP2A72G	shSHP2+SHP2C459S			Time(h)	shScr			shSHP2					Time(h)	shScr			shSHP2					Shp2f/f	Shp2iECKO			Control	H460 CM	A549 CM	H1299 CM			Normal	Tumor
	0.980005	0.94407			1.0622	0.16157	1.79883	2.11159	0.417098			0	1.0445	1.07205	0.883455	0.952396	0.882794	0.948107			0	1.07979	0.963937	0.956272	0.896823	0.731681	0.83086			0.872579	0.532449			1.03532	2.3856	2.6759	1.63654			0.857101	1.70712
	1.00083	1.05001			0.889133	0.327709	1.9389	2.12425	0.241389			3	1.45647	1.49225	1.60578	1.25492	1.28802	1.20411			3	1.75477	1.38051	0.617023	0.833965	1.12205	0.689086			1.12407	0.504105			0.960072	3.16497	3.68968	2.36591			0.98235	1.63932
	1.01976	1.05633			1.04867	0.225486	1.2832	1.91253	0.245775			6	1.54807	1.58891	1.58981	1.09118	1.11996	0.830457			6	1.4192	1.64041	1.25007	0.411247	0.775937	0.696681			1.20203	0.404938			1.00461	2.58121	2.48891	1.84527			1.18388	1.5277
												9	1.67519	1.71938	2.01302	1.01665	1.04347	0.82107			9	1.22444	1.69489	1.39886	0.965704	0.608703	0.97419			0.877466	0.337273									0.931644	1.08473
																														0.923854	0.496361									1.00965	1.3489
																																								0.95548	1.32892
																																								1.02872	1.64491

## Sheet: Fig.8
Fig.8c																Fig.8d
		Tumor volume (cm3)															Tumor weight (g)
	Days	Shp2f/f					Shp2iECKO(early deletion)			Shp2iECKO(late deletion)							Shp2f/f	Shp2iECKO(early deletion)	Shp2iECKO(late deletion)
	11	95.9349	121.115	54.4146	13.5	83.6341	51.0167	72.3851	45.4263	74.0607	13.5	62.2407	33.8903	63.3496			1.8	1.51	0.52
	13	211.809	184.662	85.2875	105.864	322.262	53.4893	82.4581	71.286	107.791	60.4447	62.2407	13.5	70.5955			2.51	0.43	0.34
	15	270.564	287.33	132.684	201.699	446.403	61.0413	176.605	85.557	158.412	78.7489	72.6652	49.7176	196.247			1.07	0.34	0.33
	17	526.693	462.064	286.682	414.953	1031.05	91.8524	397.01	137.84	408.288	123.073	34.0725	76.1032	349.352			1.8		1.34
	19	879.244	975.448	406.811	637.148	1375.21	168.706	542.019	256.453	623.057	284.628	140.047	168.518	849.476			2.6		0.25
	21	1159.2	1407.06	489.035	393.764	1775.19	269.595	804.717	255.061	969.862	461.89	215.261	214.891	1139.84
	23	1936.7	1915.94	921.985	1588.4	2617.78	219.802	1044.28	308.17	180.714	1162.73	566.006	273.018	376.685

## Sheet: Fig.S1
Fig.S1a				Fig.S1c													Fig.S1d					Fig.S1f												Fig.S1g				Fig.S1h				Fig.S1i				Fig.S1j
	Relative SHP2 level					Tumor volume (cm3)												Tumor weight (g)						Tumor volume (cm3)											Tumor weight (g)				Relative vessel density				Relative vessel density					Relative mRNA expression
	Shp2f/f	Shp2iECKO			days	Shp2f/f					Shp2iECKO							Shp2f/f	Shp2iECKO				days	Shp2f/f				Shp2iECKO							Shp2f/f	Shp2iECKO			Shp2f/f	Shp2iECKO			Shp2f/f	Shp2iECKO				Shp2f/f
	0.955009	0.348181			12	0.148658	0.093213	0.0636371	0.366725	0.421853	0.102109	0.196008	0.0895134	0	0.0301767			1.0921	0.547				7	0.122137	0.156858	0.161633	0.217356	0.082174	0.068659	0.078776	0.107085	0.1058			0.16	0.14			0.779557	0.5417			0.77	0.59			VEGF-A	0.93	0.98
	1.1435	0.708432			14	0.384461	0.0985336	0.226065	0.572297	0.564504	0.11979	0.302723	0.140309	0.0135	0.0562647			1.2966	0.1452				9	0.221098	0.239024	0.353961	0.285967	0.161914	0.075653	0.058014	0.101406	0.124124			0.2	0.04			0.842653	0.511765			1.03	0.29			FGF1	0.94	0.97
	0.901488	0.233517			16	0.848723	0.248832	0.387147	1.05322	0.713509	0.144704	0.357561	0.16496	0.0135	0.104642			0.863	0.2845				11	0.19511	0.279737	0.372872	0.316192	0.078124	0.069139	0.064781	0.090405	0.131861			0.23	0.04			1.16359	0.449529			0.99	0.24			FGF2	1.07	0.94
	0.982754	0.620602			18	1.17569	0.533866	0.475094	1.61451	0.996204	0.155259	0.474055	0.232889	0.123555	0.433477			0.569	0.4668				13	0.346945	0.258358	0.275404	0.406594	0.129925	0.064976	0.064074	0.087031	0.094182			0.28	0.09			1.1777	0.566122			1.21	0.29
	1.01716	0.685568																0.3635	0.3088				15	0.368884	0.309232	0.340571	0.477175	0.145545	0.059105	0.059829	0.105315	0.129123				0.13			1.0365	0.493712				0.4
[truncated: 6 more columns]

## Sheet: Fig.S2
Fig.S2a						Fig.S2b						Fig.S2c																		Fig.S2e				Fig.S2f				Fig.S2g
	Relative proiferation rate						Relative migration rate						Relative junction number						Relative total lengtht						Relative branching lengtht						Relative proliferation rate				Relative migration rate				Relative junction number				Relative total lengtht				Relative branching lengtht
	DMSO	1 μM	2 μM	5 μM	10 μM		DMSO	1 μM	2 μM	5 μM	10 μM		DMSO	1 μM	2 μM	5 μM	10 μM		DMSO	1 μM	2 μM	5 μM	10 μM		DMSO	1 μM	2 μM	5 μM	10 μM		shScr+vector	shSHP2-utr+vector	shSHP2-utr+SHP2WT		shScr+vector	shSHP2-utr+vector	shSHP2-utr+SHP2WT		shScr+vector	shSHP2-utr+vector	shSHP2-utr+SHP2WT		shScr+vector	shSHP2-utr+vector	shSHP2-utr+SHP2WT		shScr+vector	shSHP2-utr+vector	shSHP2-utr+SHP2WT
	0.97	0.82	1.05	0.63	0.43		0.99	0.88	0.77	0.49	0.4		1.04	0.89	0.86	0.69	0.58		1.01	0.99	0.96	0.83	0.81		1.04	0.89	0.86	0.69	0.58		1.03	0.57	0.92		0.92	0.69	1		0.923695	0.62249	1.10944		0.958901	0.782006	1.08591		0.956839	0.788311	1.06484
	1	0.88	0.9	0.74	0.57		1.03	0.98	0.65	0.54	0.34		0.99	0.89	0.85	0.75	0.55		1.01	0.99	0.93	0.85	0.8		0.99	0.89	0.85	0.75	0.55		0.91	0.47	0.88		0.99	0.6	0.91		0.998996	0.401607	1.08434		1.01968	0.62858	1.07529		1.00277	0.589297	1.04345
	1	0.94	0.93	0.6	0.49		0.82	1	0.78	0.57	0.46		0.98	0.96	0.72	0.46	0.22		0.99	0.99	0.84	0.66	0.41		0.98	0.96	0.72	0.46	0.22		1.01	0.44	1.02		1.06	0.7	0.95		1.17972	0.742972	1.0994		1.07867	0.816573	1.02684		1.08579	0.782361	1.02262
	1.03	1.03	0.83	0.53	0.57		1.18	1.3	1.02	0.46	0.3		0.98	0.9	0.47	0.62	0.14		1.01	0.97	0.68	0.81	0.51		0.98	0.9	0.47	0.62	0.14						1.03	0.66	0.93		0.953815	0.61747	1.13956		0.977159	0.691232	1.08532		0.980192	0.673827	1.06232
							0.99	1.12	0.67	0.26	0.32		0.95	0.89	0.35	0.38	0.16		0.96	0.94	0.6	0.64	0.5		0.95	0.89	0.35	0.38	0.16										0.943776	0.572289	1.1496		0.965584	0.696124	1.07191		0.974405	0.657565	1.07226
													0.98	0.98	0.75	0.47	0.58		1.01	1	0.81	0.71	0.81		0.98	0.98	0.75	0.47	0.58
													1.07	0.98	0.77	0.42	0.43		1.01	0.99	0.89	0.66	0.74		1.07	0.98	0.77	0.42	0.43
[truncated: 3 more columns]

[truncated: 7 more sheets: Fig.S3, Fig.S4, Fig.S5, Fig.S6, Fig.S7, Fig.S8, Unprocessed western blots]
